# Supplementary material for: Straightforward Synthesis of α-Chloromethylketimines Catalyzed by Gold(I). A Clean Way to Building Blocks
Source: J Org Chem. 2022 Feb 22;87(5):3114–22. doi: 10.1021/acs.joc.1c02877 (PMC10391627; doi:10.1021/acs.joc.1c02877)
Supplement: Supplementary file 2 — jo1c02877_si_002.zip [file jo1c02877_si_002.zip]

Archive with 2,574 entries (2,283 files):
- FID for Publication/
- FID for Publication/1b/
- FID for Publication/1b/1b_13C_CDCl3_75MHz/
- FID for Publication/1b/1b_13C_CDCl3_75MHz/acqu
- FID for Publication/1b/1b_13C_CDCl3_75MHz/acqus
- FID for Publication/1b/1b_13C_CDCl3_75MHz/adcInfo_TRX2.xml
- FID for Publication/1b/1b_13C_CDCl3_75MHz/audita.txt
- FID for Publication/1b/1b_13C_CDCl3_75MHz/cpdprg2
- FID for Publication/1b/1b_13C_CDCl3_75MHz/fid
- FID for Publication/1b/1b_13C_CDCl3_75MHz/format.temp
- FID for Publication/1b/1b_13C_CDCl3_75MHz/pdata/
- FID for Publication/1b/1b_13C_CDCl3_75MHz/pdata/1/
- FID for Publication/1b/1b_13C_CDCl3_75MHz/pdata/1/1i
- FID for Publication/1b/1b_13C_CDCl3_75MHz/pdata/1/1r
- FID for Publication/1b/1b_13C_CDCl3_75MHz/pdata/1/auditp.txt
- FID for Publication/1b/1b_13C_CDCl3_75MHz/pdata/1/intrng
- FID for Publication/1b/1b_13C_CDCl3_75MHz/pdata/1/outd
- FID for Publication/1b/1b_13C_CDCl3_75MHz/pdata/1/parm.txt
- FID for Publication/1b/1b_13C_CDCl3_75MHz/pdata/1/peaklist.xml
- FID for Publication/1b/1b_13C_CDCl3_75MHz/pdata/1/peakrng
- FID for Publication/1b/1b_13C_CDCl3_75MHz/pdata/1/peaks
- FID for Publication/1b/1b_13C_CDCl3_75MHz/pdata/1/proc
- FID for Publication/1b/1b_13C_CDCl3_75MHz/pdata/1/procs
- FID for Publication/1b/1b_13C_CDCl3_75MHz/pdata/1/title
- FID for Publication/1b/1b_13C_CDCl3_75MHz/prosol_History
- FID for Publication/1b/1b_13C_CDCl3_75MHz/pulseprogram
- FID for Publication/1b/1b_13C_CDCl3_75MHz/scon2
- FID for Publication/1b/1b_13C_CDCl3_75MHz/shimvalues
- FID for Publication/1b/1b_13C_CDCl3_75MHz/specpar
- FID for Publication/1b/1b_13C_CDCl3_75MHz/stanprogram9613
- FID for Publication/1b/1b_13C_CDCl3_75MHz/stanprogram9817
- FID for Publication/1b/1b_13C_CDCl3_75MHz/uxnmr.info
- FID for Publication/1b/1b_13C_CDCl3_75MHz/uxnmr.par
- FID for Publication/1b/1b_13C_CDCl3_75MHz/vtc_pid_settings
- FID for Publication/1b/1b_1H_CDCl3_300MHz/
- FID for Publication/1b/1b_1H_CDCl3_300MHz/acqu
- FID for Publication/1b/1b_1H_CDCl3_300MHz/acqus
- FID for Publication/1b/1b_1H_CDCl3_300MHz/adcInfo_TRX1.xml
- FID for Publication/1b/1b_1H_CDCl3_300MHz/audita.txt
- FID for Publication/1b/1b_1H_CDCl3_300MHz/fid
- FID for Publication/1b/1b_1H_CDCl3_300MHz/format.temp
- FID for Publication/1b/1b_1H_CDCl3_300MHz/pdata/
- FID for Publication/1b/1b_1H_CDCl3_300MHz/pdata/1/
- FID for Publication/1b/1b_1H_CDCl3_300MHz/pdata/1/1i
- FID for Publication/1b/1b_1H_CDCl3_300MHz/pdata/1/1r
- FID for Publication/1b/1b_1H_CDCl3_300MHz/pdata/1/auditp.txt
- FID for Publication/1b/1b_1H_CDCl3_300MHz/pdata/1/intrng
- FID for Publication/1b/1b_1H_CDCl3_300MHz/pdata/1/outd
- FID for Publication/1b/1b_1H_CDCl3_300MHz/pdata/1/parm.txt
- FID for Publication/1b/1b_1H_CDCl3_300MHz/pdata/1/peaklist.xml
- FID for Publication/1b/1b_1H_CDCl3_300MHz/pdata/1/peakrng
- FID for Publication/1b/1b_1H_CDCl3_300MHz/pdata/1/peaks
- FID for Publication/1b/1b_1H_CDCl3_300MHz/pdata/1/proc
- FID for Publication/1b/1b_1H_CDCl3_300MHz/pdata/1/procs
- FID for Publication/1b/1b_1H_CDCl3_300MHz/pdata/1/title
- FID for Publication/1b/1b_1H_CDCl3_300MHz/prosol_History
- FID for Publication/1b/1b_1H_CDCl3_300MHz/pulseprogram
- FID for Publication/1b/1b_1H_CDCl3_300MHz/scon2
- FID for Publication/1b/1b_1H_CDCl3_300MHz/shimvalues
- FID for Publication/1b/1b_1H_CDCl3_300MHz/specpar
- FID for Publication/1b/1b_1H_CDCl3_300MHz/stanprogram9613
- FID for Publication/1b/1b_1H_CDCl3_300MHz/stanprogram9817
- FID for Publication/1b/1b_1H_CDCl3_300MHz/uxnmr.info
- FID for Publication/1b/1b_1H_CDCl3_300MHz/uxnmr.par
- FID for Publication/1b/1b_1H_CDCl3_300MHz/vtc_pid_settings
- FID for Publication/1e/
- FID for Publication/1e/1e_13C_CDCl3_75MHz/
- FID for Publication/1e/1e_13C_CDCl3_75MHz/acqu
- FID for Publication/1e/1e_13C_CDCl3_75MHz/acqus
- FID for Publication/1e/1e_13C_CDCl3_75MHz/audita.txt
- FID for Publication/1e/1e_13C_CDCl3_75MHz/cpdprg2
- FID for Publication/1e/1e_13C_CDCl3_75MHz/fid
- FID for Publication/1e/1e_13C_CDCl3_75MHz/format.temp
- FID for Publication/1e/1e_13C_CDCl3_75MHz/fq1list
- FID for Publication/1e/1e_13C_CDCl3_75MHz/pdata/
- FID for Publication/1e/1e_13C_CDCl3_75MHz/pdata/1/
- FID for Publication/1e/1e_13C_CDCl3_75MHz/pdata/1/1i
- FID for Publication/1e/1e_13C_CDCl3_75MHz/pdata/1/1r
- FID for Publication/1e/1e_13C_CDCl3_75MHz/pdata/1/auditp.txt
- FID for Publication/1e/1e_13C_CDCl3_75MHz/pdata/1/intrng
- FID for Publication/1e/1e_13C_CDCl3_75MHz/pdata/1/outd
- FID for Publication/1e/1e_13C_CDCl3_75MHz/pdata/1/parm.txt
- FID for Publication/1e/1e_13C_CDCl3_75MHz/pdata/1/peaklist.xml
- FID for Publication/1e/1e_13C_CDCl3_75MHz/pdata/1/peakrng
- FID for Publication/1e/1e_13C_CDCl3_75MHz/pdata/1/peaks
- FID for Publication/1e/1e_13C_CDCl3_75MHz/pdata/1/proc
- FID for Publication/1e/1e_13C_CDCl3_75MHz/pdata/1/procs
- FID for Publication/1e/1e_13C_CDCl3_75MHz/pdata/1/title
- FID for Publication/1e/1e_13C_CDCl3_75MHz/precom.output
- FID for Publication/1e/1e_13C_CDCl3_75MHz/prosol_History
- FID for Publication/1e/1e_13C_CDCl3_75MHz/pulseprogram
- FID for Publication/1e/1e_13C_CDCl3_75MHz/scon2
- FID for Publication/1e/1e_13C_CDCl3_75MHz/shimvalues
- FID for Publication/1e/1e_13C_CDCl3_75MHz/specpar
- FID for Publication/1e/1e_13C_CDCl3_75MHz/stanprogram171938
- FID for Publication/1e/1e_13C_CDCl3_75MHz/uxnmr.info
- FID for Publication/1e/1e_13C_CDCl3_75MHz/uxnmr.par
- FID for Publication/1e/1e_13C_CDCl3_75MHz/vtc_pid_settings
- FID for Publication/1e/1e_1H_CDCl3_300MHz/
- FID for Publication/1e/1e_1H_CDCl3_300MHz/acqu
- FID for Publication/1e/1e_1H_CDCl3_300MHz/acqus
- FID for Publication/1e/1e_1H_CDCl3_300MHz/audita.txt
- FID for Publication/1e/1e_1H_CDCl3_300MHz/fid
- FID for Publication/1e/1e_1H_CDCl3_300MHz/format.temp
- FID for Publication/1e/1e_1H_CDCl3_300MHz/fq1list
- FID for Publication/1e/1e_1H_CDCl3_300MHz/pdata/
- FID for Publication/1e/1e_1H_CDCl3_300MHz/pdata/1/
- FID for Publication/1e/1e_1H_CDCl3_300MHz/pdata/1/1i
- FID for Publication/1e/1e_1H_CDCl3_300MHz/pdata/1/1r
- FID for Publication/1e/1e_1H_CDCl3_300MHz/pdata/1/auditp.txt
- FID for Publication/1e/1e_1H_CDCl3_300MHz/pdata/1/intrng
- FID for Publication/1e/1e_1H_CDCl3_300MHz/pdata/1/outd
- FID for Publication/1e/1e_1H_CDCl3_300MHz/pdata/1/parm.txt
- FID for Publication/1e/1e_1H_CDCl3_300MHz/pdata/1/peaklist.xml
- FID for Publication/1e/1e_1H_CDCl3_300MHz/pdata/1/peakrng
- FID for Publication/1e/1e_1H_CDCl3_300MHz/pdata/1/peaks
- FID for Publication/1e/1e_1H_CDCl3_300MHz/pdata/1/proc
- FID for Publication/1e/1e_1H_CDCl3_300MHz/pdata/1/procs
- FID for Publication/1e/1e_1H_CDCl3_300MHz/pdata/1/title
- FID for Publication/1e/1e_1H_CDCl3_300MHz/precom.output
- FID for Publication/1e/1e_1H_CDCl3_300MHz/prosol_History
- FID for Publication/1e/1e_1H_CDCl3_300MHz/pulseprogram
- FID for Publication/1e/1e_1H_CDCl3_300MHz/scon2
- FID for Publication/1e/1e_1H_CDCl3_300MHz/shimvalues
- FID for Publication/1e/1e_1H_CDCl3_300MHz/specpar
- FID for Publication/1e/1e_1H_CDCl3_300MHz/stanprogram171938
- FID for Publication/1e/1e_1H_CDCl3_300MHz/uxnmr.info
- FID for Publication/1e/1e_1H_CDCl3_300MHz/uxnmr.par
- FID for Publication/1e/1e_1H_CDCl3_300MHz/vtc_pid_settings
- FID for Publication/3aa/
- FID for Publication/3aa/3aa_13C_CDCl3_100MHz/
- FID for Publication/3aa/3aa_13C_CDCl3_100MHz/acqu
- FID for Publication/3aa/3aa_13C_CDCl3_100MHz/acqus
- FID for Publication/3aa/3aa_13C_CDCl3_100MHz/audita.txt
- FID for Publication/3aa/3aa_13C_CDCl3_100MHz/cpdprg2
- FID for Publication/3aa/3aa_13C_CDCl3_100MHz/fid
- FID for Publication/3aa/3aa_13C_CDCl3_100MHz/format.ased
- FID for Publication/3aa/3aa_13C_CDCl3_100MHz/format.temp
- FID for Publication/3aa/3aa_13C_CDCl3_100MHz/pdata/
- FID for Publication/3aa/3aa_13C_CDCl3_100MHz/pdata/1/
- FID for Publication/3aa/3aa_13C_CDCl3_100MHz/pdata/1/1i
- FID for Publication/3aa/3aa_13C_CDCl3_100MHz/pdata/1/1r
- FID for Publication/3aa/3aa_13C_CDCl3_100MHz/pdata/1/auditp.txt
- FID for Publication/3aa/3aa_13C_CDCl3_100MHz/pdata/1/outd
- FID for Publication/3aa/3aa_13C_CDCl3_100MHz/pdata/1/proc
- FID for Publication/3aa/3aa_13C_CDCl3_100MHz/pdata/1/procs
- FID for Publication/3aa/3aa_13C_CDCl3_100MHz/pdata/1/title
- FID for Publication/3aa/3aa_13C_CDCl3_100MHz/pulseprogram
- FID for Publication/3aa/3aa_13C_CDCl3_100MHz/scon2
- FID for Publication/3aa/3aa_13C_CDCl3_100MHz/uxnmr.par
- FID for Publication/3aa/3aa_1H_CDCl3_400MHz/
- FID for Publication/3aa/3aa_1H_CDCl3_400MHz/acqu
- FID for Publication/3aa/3aa_1H_CDCl3_400MHz/acqus
- FID for Publication/3aa/3aa_1H_CDCl3_400MHz/audita.txt
- FID for Publication/3aa/3aa_1H_CDCl3_400MHz/fid
- FID for Publication/3aa/3aa_1H_CDCl3_400MHz/format.temp
- FID for Publication/3aa/3aa_1H_CDCl3_400MHz/pdata/
- FID for Publication/3aa/3aa_1H_CDCl3_400MHz/pdata/1/
- FID for Publication/3aa/3aa_1H_CDCl3_400MHz/pdata/1/1i
- FID for Publication/3aa/3aa_1H_CDCl3_400MHz/pdata/1/1r
- FID for Publication/3aa/3aa_1H_CDCl3_400MHz/pdata/1/auditp.txt
- FID for Publication/3aa/3aa_1H_CDCl3_400MHz/pdata/1/integrals.txt
- FID for Publication/3aa/3aa_1H_CDCl3_400MHz/pdata/1/intrng
- FID for Publication/3aa/3aa_1H_CDCl3_400MHz/pdata/1/outd
- FID for Publication/3aa/3aa_1H_CDCl3_400MHz/pdata/1/proc
- FID for Publication/3aa/3aa_1H_CDCl3_400MHz/pdata/1/procs
- FID for Publication/3aa/3aa_1H_CDCl3_400MHz/pdata/1/title
- FID for Publication/3aa/3aa_1H_CDCl3_400MHz/pulseprogram
- FID for Publication/3aa/3aa_1H_CDCl3_400MHz/scon2
- FID for Publication/3aa/3aa_1H_CDCl3_400MHz/uxnmr.par
- FID for Publication/3ab/
- FID for Publication/3ab/3ab_13C_CDCl3_125HMz/
- FID for Publication/3ab/3ab_13C_CDCl3_125HMz/acqu
- FID for Publication/3ab/3ab_13C_CDCl3_125HMz/acqus
- FID for Publication/3ab/3ab_13C_CDCl3_125HMz/adcInfo_TRX2.xml
- FID for Publication/3ab/3ab_13C_CDCl3_125HMz/audita.txt
- FID for Publication/3ab/3ab_13C_CDCl3_125HMz/cpdprg2
- FID for Publication/3ab/3ab_13C_CDCl3_125HMz/fid
- FID for Publication/3ab/3ab_13C_CDCl3_125HMz/format.temp
- FID for Publication/3ab/3ab_13C_CDCl3_125HMz/pdata/
- FID for Publication/3ab/3ab_13C_CDCl3_125HMz/pdata/1/
- FID for Publication/3ab/3ab_13C_CDCl3_125HMz/pdata/1/1i
- FID for Publication/3ab/3ab_13C_CDCl3_125HMz/pdata/1/1r
- FID for Publication/3ab/3ab_13C_CDCl3_125HMz/pdata/1/auditp.txt
- FID for Publication/3ab/3ab_13C_CDCl3_125HMz/pdata/1/intrng
- FID for Publication/3ab/3ab_13C_CDCl3_125HMz/pdata/1/outd
- FID for Publication/3ab/3ab_13C_CDCl3_125HMz/pdata/1/parm.txt
- FID for Publication/3ab/3ab_13C_CDCl3_125HMz/pdata/1/peaklist.xml
- FID for Publication/3ab/3ab_13C_CDCl3_125HMz/pdata/1/peakrng
- FID for Publication/3ab/3ab_13C_CDCl3_125HMz/pdata/1/peaks
- FID for Publication/3ab/3ab_13C_CDCl3_125HMz/pdata/1/proc
- FID for Publication/3ab/3ab_13C_CDCl3_125HMz/pdata/1/procs
- FID for Publication/3ab/3ab_13C_CDCl3_125HMz/pdata/1/title
- FID for Publication/3ab/3ab_13C_CDCl3_125HMz/prosol_History
- FID for Publication/3ab/3ab_13C_CDCl3_125HMz/pulseprogram
- FID for Publication/3ab/3ab_13C_CDCl3_125HMz/scon2
- FID for Publication/3ab/3ab_13C_CDCl3_125HMz/shimvalues
- FID for Publication/3ab/3ab_13C_CDCl3_125HMz/specpar
- FID for Publication/3ab/3ab_13C_CDCl3_125HMz/stanprogram19001
- FID for Publication/3ab/3ab_13C_CDCl3_125HMz/stanprogram19300
- FID for Publication/3ab/3ab_13C_CDCl3_125HMz/uxnmr.info
- FID for Publication/3ab/3ab_13C_CDCl3_125HMz/uxnmr.par
- FID for Publication/3ab/3ab_13C_CDCl3_125HMz/vtc_pid_settings
- FID for Publication/3ab/3ab_1H_CDCl3_500MHz/
- FID for Publication/3ab/3ab_1H_CDCl3_500MHz/acqu
- FID for Publication/3ab/3ab_1H_CDCl3_500MHz/acqus
- FID for Publication/3ab/3ab_1H_CDCl3_500MHz/adcInfo_TRX1.xml
- FID for Publication/3ab/3ab_1H_CDCl3_500MHz/audita.txt
- FID for Publication/3ab/3ab_1H_CDCl3_500MHz/fid
- FID for Publication/3ab/3ab_1H_CDCl3_500MHz/format.temp
- FID for Publication/3ab/3ab_1H_CDCl3_500MHz/pdata/
- FID for Publication/3ab/3ab_1H_CDCl3_500MHz/pdata/1/
- FID for Publication/3ab/3ab_1H_CDCl3_500MHz/pdata/1/1i
- FID for Publication/3ab/3ab_1H_CDCl3_500MHz/pdata/1/1r
- FID for Publication/3ab/3ab_1H_CDCl3_500MHz/pdata/1/auditp.txt
- FID for Publication/3ab/3ab_1H_CDCl3_500MHz/pdata/1/intrng
- FID for Publication/3ab/3ab_1H_CDCl3_500MHz/pdata/1/outd
- FID for Publication/3ab/3ab_1H_CDCl3_500MHz/pdata/1/parm.txt
- FID for Publication/3ab/3ab_1H_CDCl3_500MHz/pdata/1/peaklist.xml
- FID for Publication/3ab/3ab_1H_CDCl3_500MHz/pdata/1/peakrng
- FID for Publication/3ab/3ab_1H_CDCl3_500MHz/pdata/1/peaks
- FID for Publication/3ab/3ab_1H_CDCl3_500MHz/pdata/1/proc
- FID for Publication/3ab/3ab_1H_CDCl3_500MHz/pdata/1/procs
- FID for Publication/3ab/3ab_1H_CDCl3_500MHz/pdata/1/title
- FID for Publication/3ab/3ab_1H_CDCl3_500MHz/prosol_History
- FID for Publication/3ab/3ab_1H_CDCl3_500MHz/pulseprogram
- FID for Publication/3ab/3ab_1H_CDCl3_500MHz/scon2
- FID for Publication/3ab/3ab_1H_CDCl3_500MHz/shimvalues
- FID for Publication/3ab/3ab_1H_CDCl3_500MHz/specpar
- FID for Publication/3ab/3ab_1H_CDCl3_500MHz/stanprogram19001
- FID for Publication/3ab/3ab_1H_CDCl3_500MHz/stanprogram19300
- FID for Publication/3ab/3ab_1H_CDCl3_500MHz/uxnmr.info
- FID for Publication/3ab/3ab_1H_CDCl3_500MHz/uxnmr.par
- FID for Publication/3ab/3ab_1H_CDCl3_500MHz/vtc_pid_settings
- FID for Publication/3ac/
- FID for Publication/3ac/3ac_13C_CDCl3_125MHz/
- FID for Publication/3ac/3ac_13C_CDCl3_125MHz/acqu
- FID for Publication/3ac/3ac_13C_CDCl3_125MHz/acqus
- FID for Publication/3ac/3ac_13C_CDCl3_125MHz/adcInfo_TRX2.xml
- FID for Publication/3ac/3ac_13C_CDCl3_125MHz/audita.txt
- FID for Publication/3ac/3ac_13C_CDCl3_125MHz/cpdprg2
- FID for Publication/3ac/3ac_13C_CDCl3_125MHz/fid
- FID for Publication/3ac/3ac_13C_CDCl3_125MHz/format.temp
- FID for Publication/3ac/3ac_13C_CDCl3_125MHz/pdata/
- FID for Publication/3ac/3ac_13C_CDCl3_125MHz/pdata/1/
- FID for Publication/3ac/3ac_13C_CDCl3_125MHz/pdata/1/1i
- FID for Publication/3ac/3ac_13C_CDCl3_125MHz/pdata/1/1r
- FID for Publication/3ac/3ac_13C_CDCl3_125MHz/pdata/1/auditp.txt
- FID for Publication/3ac/3ac_13C_CDCl3_125MHz/pdata/1/intrng
- FID for Publication/3ac/3ac_13C_CDCl3_125MHz/pdata/1/outd
- FID for Publication/3ac/3ac_13C_CDCl3_125MHz/pdata/1/parm.txt
- FID for Publication/3ac/3ac_13C_CDCl3_125MHz/pdata/1/peaklist.xml
- FID for Publication/3ac/3ac_13C_CDCl3_125MHz/pdata/1/peakrng
- FID for Publication/3ac/3ac_13C_CDCl3_125MHz/pdata/1/peaks
- FID for Publication/3ac/3ac_13C_CDCl3_125MHz/pdata/1/proc
- FID for Publication/3ac/3ac_13C_CDCl3_125MHz/pdata/1/procs
- FID for Publication/3ac/3ac_13C_CDCl3_125MHz/pdata/1/title
- FID for Publication/3ac/3ac_13C_CDCl3_125MHz/prosol_History
- FID for Publication/3ac/3ac_13C_CDCl3_125MHz/pulseprogram
- FID for Publication/3ac/3ac_13C_CDCl3_125MHz/scon2
- FID for Publication/3ac/3ac_13C_CDCl3_125MHz/shimvalues
- FID for Publication/3ac/3ac_13C_CDCl3_125MHz/specpar
- FID for Publication/3ac/3ac_13C_CDCl3_125MHz/stanprogram19001
- FID for Publication/3ac/3ac_13C_CDCl3_125MHz/stanprogram19300
- FID for Publication/3ac/3ac_13C_CDCl3_125MHz/uxnmr.info
- FID for Publication/3ac/3ac_13C_CDCl3_125MHz/uxnmr.par
- FID for Publication/3ac/3ac_13C_CDCl3_125MHz/vtc_pid_settings
- FID for Publication/3ac/3ac_1H_CDCl3_500MHz/
- FID for Publication/3ac/3ac_1H_CDCl3_500MHz/acqu
- FID for Publication/3ac/3ac_1H_CDCl3_500MHz/acqus
- FID for Publication/3ac/3ac_1H_CDCl3_500MHz/adcInfo_TRX1.xml
- FID for Publication/3ac/3ac_1H_CDCl3_500MHz/audita.txt
- FID for Publication/3ac/3ac_1H_CDCl3_500MHz/fid
- FID for Publication/3ac/3ac_1H_CDCl3_500MHz/format.temp
- FID for Publication/3ac/3ac_1H_CDCl3_500MHz/pdata/
- FID for Publication/3ac/3ac_1H_CDCl3_500MHz/pdata/1/
- FID for Publication/3ac/3ac_1H_CDCl3_500MHz/pdata/1/1i
- FID for Publication/3ac/3ac_1H_CDCl3_500MHz/pdata/1/1r
- FID for Publication/3ac/3ac_1H_CDCl3_500MHz/pdata/1/auditp.txt
- FID for Publication/3ac/3ac_1H_CDCl3_500MHz/pdata/1/intrng
- FID for Publication/3ac/3ac_1H_CDCl3_500MHz/pdata/1/outd
- FID for Publication/3ac/3ac_1H_CDCl3_500MHz/pdata/1/parm.txt
- FID for Publication/3ac/3ac_1H_CDCl3_500MHz/pdata/1/peaklist.xml
- FID for Publication/3ac/3ac_1H_CDCl3_500MHz/pdata/1/peakrng
- FID for Publication/3ac/3ac_1H_CDCl3_500MHz/pdata/1/peaks
- FID for Publication/3ac/3ac_1H_CDCl3_500MHz/pdata/1/proc
- FID for Publication/3ac/3ac_1H_CDCl3_500MHz/pdata/1/procs
- FID for Publication/3ac/3ac_1H_CDCl3_500MHz/pdata/1/title
- FID for Publication/3ac/3ac_1H_CDCl3_500MHz/prosol_History
- FID for Publication/3ac/3ac_1H_CDCl3_500MHz/pulseprogram
- FID for Publication/3ac/3ac_1H_CDCl3_500MHz/scon2
- FID for Publication/3ac/3ac_1H_CDCl3_500MHz/shimvalues
- FID for Publication/3ac/3ac_1H_CDCl3_500MHz/specpar
- FID for Publication/3ac/3ac_1H_CDCl3_500MHz/stanprogram19001
- FID for Publication/3ac/3ac_1H_CDCl3_500MHz/stanprogram19300
- FID for Publication/3ac/3ac_1H_CDCl3_500MHz/uxnmr.info
- FID for Publication/3ac/3ac_1H_CDCl3_500MHz/uxnmr.par
- FID for Publication/3ac/3ac_1H_CDCl3_500MHz/vtc_pid_settings
- FID for Publication/3ad/
- FID for Publication/3ad/3ad_13C_CDCl3_100MHz/
[truncated: 2,274 more entries]
