# Supplementary material for: Straightforward Synthesis of α-Chloromethylketimines Catalyzed by Gold(I). A Clean Way to Building Blocks
Source: J Org Chem. 2022 Feb 22;87(5):3114–22. doi: 10.1021/acs.joc.1c02877 (PMC10391627; doi:10.1021/acs.joc.1c02877)
Supplement: Supplementary file 2 — jo1c02877_si_002.zip [file jo1c02877_si_002.zip › FID for Publication/1b/1b_13C_CDCl3_75MHz/audita.txt]

##TITLE= Audit trail, TopSpin 4.0.7
##JCAMPDX= 5.01
##ORIGIN= Bruker BioSpin GmbH
##OWNER= drx5
$$ /opt/data5/VERG/Aug05-2020-VERG/61/audita.txt
##AUDIT TRAIL=  $$ (NUMBER, WHEN, WHO, WHERE, PROCESS, VERSION, WHAT)
(   1,<2020-08-05 07:57:45.706 +0000>,<root>,<BladeEpu>,<go4>,<TopSpin 4.0.7>,
      <created by zg on 'CAB AV4 500 MHZ BASIC' (sc500) by user 'drx5'
       on data set with UUID '9cad9b34-d6f0-11ea-9994-001395234bde'
       started at 2020-08-05 07:52:29.784 +0000, POWCHK enabled, PULCHK disabled,
       terminated by command 'halt' at 2020-08-05 07:57:45.706 +0000
       configuration hash MD5:
       7D E7 8D 5E 6A 54 13 EB 60 0B 4F 32 FA 49 C8 FF
       double data hash MD5: 64K
       B1 D1 D8 09 D6 89 50 30 37 A5 84 F5 4B 26 7C D8>)
$$ /opt/nmrdata/VERG/Aug05-2020-VERG/61/audita.txt
(   2,<2020-08-05 09:57:11.285 +0200>,<drx5>,<sc500>,<xwish3>,<TopSpin 4.0.7>,
      <ICON-NMR User ID: VERG
       double data hash MD5: 64K
       B1 D1 D8 09 D6 89 50 30 37 A5 84 F5 4B 26 7C D8>)
(   3,<2020-08-05 09:57:29.849 +0200>,<drx5>,<sc500>,<dirdata>,<TopSpin 4.0.7>,
      <wrpa from 1 61 "Aug05-2020-VERG" "/opt/nmrdata/VERG"
       double data hash MD5: 64K
       B1 D1 D8 09 D6 89 50 30 37 A5 84 F5 4B 26 7C D8>)
##END=

$$ hash MD5
$$ 05 F0 78 32 69 56 7E 92 C8 38 67 18 87 D0 94 70
