# Supplementary material for: Straightforward Synthesis of α-Chloromethylketimines Catalyzed by Gold(I). A Clean Way to Building Blocks
Source: J Org Chem. 2022 Feb 22;87(5):3114–22. doi: 10.1021/acs.joc.1c02877 (PMC10391627; doi:10.1021/acs.joc.1c02877)
Supplement: Supplementary file 2 — jo1c02877_si_002.zip [file jo1c02877_si_002.zip › FID for Publication/1b/1b_13C_CDCl3_75MHz/pdata/1/peaklist.xml]

<?xml version="1.0" encoding="UTF-8"?>
<PeakList>
  <PeakList1D>
    <PeakList1DHeader creator="drx5" date="2020-08-05T09:57:11.881+02:00" expNo="61" name="Aug05-2020-VERG" owner="" procNo="1" source="/opt/nmrdata/VERG">
      <PeakPickDetails>F1=219.755905ppm, F2=-19.755955ppm, MI=0.00cm, MAXI=10000.00cm, PC=1.400
      </PeakPickDetails>
    </PeakList1DHeader>
    <Peak1D F1="140.893036" intensity="6.079199e+00" type="0"/>
    <Peak1D F1="137.982971" intensity="3.865603e+00" type="0"/>
    <Peak1D F1="127.616318" intensity="1.500000e+01" type="0"/>
    <Peak1D F1="118.935135" intensity="2.465632e+00" type="0"/>
    <Peak1D F1="77.284302" intensity="1.390380e+01" type="0"/>
    <Peak1D F1="77.029976" intensity="1.431854e+01" type="0"/>
    <Peak1D F1="76.775536" intensity="1.394621e+01" type="0"/>
    <Peak1D F1="74.210014" intensity="1.907951e+00" type="0"/>
    <Peak1D F1="67.455490" intensity="2.895875e+00" type="0"/>
    <Peak1D F1="31.617001" intensity="6.142559e-01" type="0"/>
    <Peak1D F1="22.680384" intensity="5.816301e-01" type="0"/>
    <Peak1D F1="21.303133" intensity="6.204512e+00" type="0"/>
    <Peak1D F1="20.827927" intensity="1.326390e+01" type="0"/>
    <Peak1D F1="14.140511" intensity="6.389580e-01" type="0"/>
  </PeakList1D>
</PeakList>
