# Supplementary material for: Straightforward Synthesis of α-Chloromethylketimines Catalyzed by Gold(I). A Clean Way to Building Blocks
Source: J Org Chem. 2022 Feb 22;87(5):3114–22. doi: 10.1021/acs.joc.1c02877 (PMC10391627; doi:10.1021/acs.joc.1c02877)
Supplement: Supplementary file 2 — jo1c02877_si_002.zip [file jo1c02877_si_002.zip › FID for Publication/1b/1b_1H_CDCl3_300MHz/audita.txt]

##TITLE= Audit trail, TopSpin 4.0.7
##JCAMPDX= 5.01
##ORIGIN= Bruker BioSpin GmbH
##OWNER= drx5
$$ /opt/data5/VERG/Aug05-2020-VERG/60/audita.txt
##AUDIT TRAIL=  $$ (NUMBER, WHEN, WHO, WHERE, PROCESS, VERSION, WHAT)
(   1,<2020-08-05 07:51:39.498 +0000>,<root>,<BladeEpu>,<go4>,<TopSpin 4.0.7>,
      <created by zg on 'CAB AV4 500 MHZ BASIC' (sc500) by user 'drx5'
       on data set with UUID '5013eb8e-d6f0-11ea-9635-001395234bde'
       started at 2020-08-05 07:50:21.264 +0000, POWCHK enabled, PULCHK disabled,
       completed at 2020-08-05 07:51:39.498 +0000
       configuration hash MD5:
       7D E7 8D 5E 6A 54 13 EB 60 0B 4F 32 FA 49 C8 FF
       double data hash MD5: 64K
       B6 B0 2A 00 25 6D 2D C8 97 15 18 76 4D 0E 21 7D>)
$$ /opt/nmrdata/VERG/Aug05-2020-VERG/60/audita.txt
(   2,<2020-08-05 09:51:04.961 +0200>,<drx5>,<sc500>,<xwish3>,<TopSpin 4.0.7>,
      <ICON-NMR User ID: VERG
       double data hash MD5: 64K
       B6 B0 2A 00 25 6D 2D C8 97 15 18 76 4D 0E 21 7D>)
(   3,<2020-08-05 09:51:27.535 +0200>,<drx5>,<sc500>,<dirdata>,<TopSpin 4.0.7>,
      <wrpa from 1 60 "Aug05-2020-VERG" "/opt/nmrdata/VERG"
       double data hash MD5: 64K
       B6 B0 2A 00 25 6D 2D C8 97 15 18 76 4D 0E 21 7D>)
##END=

$$ hash MD5
$$ 78 A8 D3 80 8A 7B D8 DD 78 DD 39 5A E9 F6 7B 7A
