# Supplementary material for: Straightforward Synthesis of α-Chloromethylketimines Catalyzed by Gold(I). A Clean Way to Building Blocks
Source: J Org Chem. 2022 Feb 22;87(5):3114–22. doi: 10.1021/acs.joc.1c02877 (PMC10391627; doi:10.1021/acs.joc.1c02877)
Supplement: Supplementary file 2 — jo1c02877_si_002.zip [file jo1c02877_si_002.zip › FID for Publication/1b/1b_1H_CDCl3_300MHz/pdata/1/parm.txt]

Current Data Parameters
NAME     Aug05-2020-VERG              
EXPNO                60              
PROCNO                1              

F2 - Acquisition Parameters
Date_          20200805              
Time               9.51 h            
INSTRUM  CAB AV4 500 MHZ BASIC              
PROBHD   Z113652_0263 (              
PULPROG            zg30              
TD                65536              
SOLVENT           CDCl3              
NS                   16              
DS                    2              
SWH           10000.000 Hz           
FIDRES         0.305176 Hz           
AQ            3.2767999 sec          
RG                  101              
DW               50.000 usec         
DE                10.79 usec         
TE                298.0 K            
D1           1.00000000 sec          
TD0                   1              
SFO1        500.1330883 MHz          
NUC1                 1H              
P0                 3.33 usec         
P1                10.00 usec         
PLW1        19.97500038 W            

F2 - Processing parameters
SI                65536              
SF          500.1300561 MHz          
WDW                  EM              
SSB      0              
LB                 0.30 Hz           
GB       0              
PC                 1.00              
