# Supplementary material for: Straightforward Synthesis of α-Chloromethylketimines Catalyzed by Gold(I). A Clean Way to Building Blocks
Source: J Org Chem. 2022 Feb 22;87(5):3114–22. doi: 10.1021/acs.joc.1c02877 (PMC10391627; doi:10.1021/acs.joc.1c02877)
Supplement: Supplementary file 2 — jo1c02877_si_002.zip [file jo1c02877_si_002.zip › FID for Publication/1b/1b_1H_CDCl3_300MHz/pdata/1/peaklist.xml]

<?xml version="1.0" encoding="UTF-8"?>
<PeakList>
  <PeakList1D>
    <PeakList1DHeader creator="drx5" date="2020-08-05T09:51:06.241+02:00" expNo="60" name="Aug05-2020-VERG" owner="" procNo="1" source="/opt/nmrdata/VERG">
      <PeakPickDetails>F1=16.060240ppm, F2=-3.934559ppm, MI=0.10cm, MAXI=10000.00cm, PC=1.000
      </PeakPickDetails>
    </PeakList1DHeader>
    <Peak1D F1="7.171391" intensity="4.674917e-01" type="0"/>
    <Peak1D F1="6.765093" intensity="3.929401e+00" type="0"/>
    <Peak1D F1="2.300012" intensity="1.500000e+01" type="0"/>
    <Peak1D F1="2.189126" intensity="7.452574e+00" type="0"/>
    <Peak1D F1="2.063649" intensity="1.333902e-01" type="0"/>
    <Peak1D F1="1.469046" intensity="1.147264e+00" type="0"/>
    <Peak1D F1="1.192761" intensity="1.888106e-01" type="0"/>
    <Peak1D F1="0.823957" intensity="1.393159e-01" type="0"/>
    <Peak1D F1="0.810458" intensity="3.071832e-01" type="0"/>
    <Peak1D F1="0.796440" intensity="1.485730e-01" type="0"/>
  </PeakList1D>
</PeakList>
