# Supplementary material for: Straightforward Synthesis of α-Chloromethylketimines Catalyzed by Gold(I). A Clean Way to Building Blocks
Source: J Org Chem. 2022 Feb 22;87(5):3114–22. doi: 10.1021/acs.joc.1c02877 (PMC10391627; doi:10.1021/acs.joc.1c02877)
Supplement: Supplementary file 2 — jo1c02877_si_002.zip [file jo1c02877_si_002.zip › FID for Publication/1b/1b_1H_CDCl3_300MHz/shimvalues]

# Wed Aug  5 07:51:12 2020
#$$PROBEIDENTIFIER=Z113652_0263
#$$PROBENAME=PA BBO 500S2 BBF-H-D-05 Z SP
#$$SHIMID=292722
#
# Active Shim Gradients
#
Z           		3438            
Z2          		649             
Z3          		-1450           
Z4          		7180            
Z5          		-777            
Z6          		-3372           
Z7          		1237            
Z8          		21085           
X           		-2109           
XZ          		5616            
XZ2         		344             
XZ3         		-987            
XZ4         		-2742           
XZ5         		-7645           
Y           		5655            
YZ          		-23215          
YZ2         		12539           
YZ3         		3713            
YZ4         		-1970           
YZ5         		-7766           
XY          		-179            
XYZ         		2305            
XYZ2        		214             
XYZ3        		2423            
XYZ4        		-157            
XYZ5        		-20483          
(X2-Y2)     		739             
(X2-Y2)Z    		-3087           
(X2-Y2)Z2   		505             
(X2-Y2)Z3   		367             
(X2-Y2)Z4   		-2821           
(X2-Y2)Z5   		-3158           
X3          		4887            
X3Z         		1876            
Y3          		-1676           
Y3Z         		2690            
#
# Lock Parameter
#
FIELD		2918.890
LOCKPHASE		  50.900
LOCKPOWER		 -30.000
LOCKGAIN		 142.668
LOCKDC		 -75.000
LOCKSHIFT		   7.240
LOOPGAIN		 -12.000
LOOPTIME		   0.400
LOOPFILTER		 100.000
#
IEEE64_VERSION_CODE 1
#
# Shim currents 
#
SHIM_SETTING [ 1]     1635.23816243
SHIM_SETTING [ 2]    -7599.18605927
SHIM_SETTING [ 3]    -2643.24737931
SHIM_SETTING [ 4]    19178.59217169
SHIM_SETTING [ 5]    -9129.35139201
SHIM_SETTING [ 6]    -7373.39554664
SHIM_SETTING [ 7]    23649.63762785
SHIM_SETTING [ 8]    23844.00775421
SHIM_SETTING [ 9]     2495.44365618
SHIM_SETTING [10]     3465.42030461
SHIM_SETTING [11]        0.00000000
SHIM_SETTING [12]    -4366.00000000
SHIM_SETTING [13]     1014.00000000
SHIM_SETTING [14]     1460.27800000
SHIM_SETTING [15]    -1158.01000000
SHIM_SETTING [16]    -5298.04400000
SHIM_SETTING [17]     2380.10900000
SHIM_SETTING [18]    -1558.39300000
SHIM_SETTING [19]   -10561.21400000
SHIM_SETTING [20]     4134.25800000
SHIM_SETTING [21]    -4072.95100000
SHIM_SETTING [22]     3420.29000000
SHIM_SETTING [23]     -275.12800000
SHIM_SETTING [24]     6655.51000000
SHIM_SETTING [25]    -5354.19100000
SHIM_SETTING [26]     1607.58100000
SHIM_SETTING [27]     3280.11300000
SHIM_SETTING [28]    -6105.35700000
SHIM_SETTING [29]   -17783.62400000
SHIM_SETTING [30]    17306.12800000
SHIM_SETTING [31]   -17039.61100000
SHIM_SETTING [32]    39001.21800000
SHIM_SETTING [33]    -1916.54500000
SHIM_SETTING [34]     1967.19100000
SHIM_SETTING [35]    -6942.95100000
SHIM_SETTING [36]     6585.52900000
SHIM_SETTING [37]     6603.00200000
SHIM_SETTING [38]   -11905.33400000
SHIM_SETTING [39]    16095.17900000
SHIM_SETTING [40]        0.00000000
