# Supplementary material for: Straightforward Synthesis of α-Chloromethylketimines Catalyzed by Gold(I). A Clean Way to Building Blocks
Source: J Org Chem. 2022 Feb 22;87(5):3114–22. doi: 10.1021/acs.joc.1c02877 (PMC10391627; doi:10.1021/acs.joc.1c02877)
Supplement: Supplementary file 2 — jo1c02877_si_002.zip [file jo1c02877_si_002.zip › FID for Publication/1e/1e_13C_CDCl3_75MHz/audita.txt]

##TITLE= Audit trail, TopSpin 3.5 pl 7
##JCAMPDX= 5.01
##ORIGIN= Bruker BioSpin GmbH
##OWNER= dpx3
$$ /opt/data3/VERG/May18-2021/41/audita.txt
##AUDIT TRAIL=  $$ (NUMBER, WHEN, WHO, WHERE, PROCESS, VERSION, WHAT)
(   1,<2021-05-18 16:10:11.123 +0200>,<dpx3>,<sc300>,<go4>,<TopSpin 3.5.7>,
      <created by zg
	started at 2021-05-18 15:41:08.507 +0200,
	POWCHK enabled, PULCHK disabled,
       configuration hash MD5:
       A0 8A E8 4B 79 3C 5F CB 1C C5 B3 61 BB 0D BF 83
       data hash MD5: 64K
       8B 7B 43 F0 8E 86 45 07 C7 B8 52 B0 43 FB B4 BF>)
(   2,<2021-05-18 16:10:11.152 +0200>,<dpx3>,<sc300>,<audit>,<TopSpin 3.5.7>,
      <user comment:
       ICON-NMR User ID: VERG
       data hash MD5: 64K
       8B 7B 43 F0 8E 86 45 07 C7 B8 52 B0 43 FB B4 BF>)
(   3,<2021-05-18 16:10:16.607 +0200>,<dpx3>,<sc300>,<dirdata>,<TopSpin 3.5.7>,
      <wrpa from 1 41 "May18-2021" "/opt/VERG"
       data hash MD5: 64K
       8B 7B 43 F0 8E 86 45 07 C7 B8 52 B0 43 FB B4 BF>)
##END=

$$ hash MD5
$$ 4B F5 BB A5 BB 4E B5 2A 8D 67 7C B3 9F B7 82 B6
