# Supplementary material for: Straightforward Synthesis of α-Chloromethylketimines Catalyzed by Gold(I). A Clean Way to Building Blocks
Source: J Org Chem. 2022 Feb 22;87(5):3114–22. doi: 10.1021/acs.joc.1c02877 (PMC10391627; doi:10.1021/acs.joc.1c02877)
Supplement: Supplementary file 2 — jo1c02877_si_002.zip [file jo1c02877_si_002.zip › FID for Publication/1e/1e_13C_CDCl3_75MHz/pdata/1/peaklist.xml]

<?xml version="1.0" encoding="UTF-8"?>
<PeakList>
  <PeakList1D>
    <PeakList1DHeader creator="dpx3" date="2021-05-18T16:10:15.098+02:00" expNo="41" name="May18-2021" owner="" procNo="1" source="/opt/VERG">
      <PeakPickDetails>F1=220.024399ppm, F2=-20.024395ppm, MI=0.00cm, MAXI=10000.00cm, PC=1.400
      </PeakPickDetails>
    </PeakList1DHeader>
    <Peak1D F1="77.439926" intensity="6.036644e+01" type="0"/>
    <Peak1D F1="77.016510" intensity="6.224468e+01" type="0"/>
    <Peak1D F1="76.593079" intensity="6.096758e+01" type="0"/>
    <Peak1D F1="69.807587" intensity="3.886438e+00" type="0"/>
    <Peak1D F1="56.913937" intensity="2.658640e+00" type="0"/>
    <Peak1D F1="31.832130" intensity="1.288577e+01" type="0"/>
    <Peak1D F1="31.602629" intensity="2.571088e+00" type="0"/>
    <Peak1D F1="29.170710" intensity="1.433127e+01" type="0"/>
    <Peak1D F1="29.061094" intensity="1.500000e+01" type="0"/>
    <Peak1D F1="28.806370" intensity="1.365791e+01" type="0"/>
    <Peak1D F1="28.377745" intensity="1.199126e+01" type="0"/>
    <Peak1D F1="22.660215" intensity="1.434125e+01" type="0"/>
    <Peak1D F1="18.760448" intensity="1.296497e+01" type="0"/>
    <Peak1D F1="14.103030" intensity="1.401777e+01" type="0"/>
  </PeakList1D>
</PeakList>
