# Supplementary material for: Straightforward Synthesis of α-Chloromethylketimines Catalyzed by Gold(I). A Clean Way to Building Blocks
Source: J Org Chem. 2022 Feb 22;87(5):3114–22. doi: 10.1021/acs.joc.1c02877 (PMC10391627; doi:10.1021/acs.joc.1c02877)
Supplement: Supplementary file 2 — jo1c02877_si_002.zip [file jo1c02877_si_002.zip › FID for Publication/1e/1e_13C_CDCl3_75MHz/shimvalues]

# Tue May 18 16:10:10 2021
#$$PROBEIDENTIFIER=Z104275_0397
#$$PROBENAME=PA BBO 300S1 BBF-H-D-05 Z
#$$SHIMID=313232
#
# Active Shim Gradients
#
Z           		2938            
Z2          		-796            
Z3          		-1427           
Z4          		-4136           
Z5          		-2549           
Z6          		15125           
X           		-153            
XZ          		-1155           
XZ2         		5029            
XZ3         		-3654           
Y           		511             
YZ          		-2517           
YZ2         		8596            
YZ3         		4309            
XY          		1415            
XYZ         		9378            
(X2-Y2)     		-1783           
(X2-Y2)Z    		951             
X3          		8445            
Y3          		-2001           
#
# Lock Parameter
#
FIELD		7429.257
LOCKPHASE		17.400  
LOCKPOWER		-30.000 
LOCKGAIN		121.013 
LOCKDC		-75.000 
LOCKSHIFT		7.240   
LOOPGAIN		-12.000 
LOOPTIME		0.400   
LOOPFILTER		100.000 
#
IEEE64_VERSION_CODE 1
#
# Shim currents 
#
SHIM_SETTING [1 ]  1424.81856209   
SHIM_SETTING [2 ]  -393.81354029   
SHIM_SETTING [3 ]  -750.83837234   
SHIM_SETTING [4 ]  -2175.72020931  
SHIM_SETTING [5 ]  -1340.84512382  
SHIM_SETTING [6 ]  -80.47800000    
SHIM_SETTING [7 ]  -607.53000000   
SHIM_SETTING [8 ]  2645.25400000   
SHIM_SETTING [9 ]  -937.85800000   
SHIM_SETTING [10]  744.29000000    
SHIM_SETTING [11]  268.78600000    
SHIM_SETTING [12]  -1323.94200000  
SHIM_SETTING [13]  4521.49600000   
SHIM_SETTING [14]  2266.53400000   
SHIM_SETTING [15]  7955.96800000   
SHIM_SETTING [16]  500.22600000    
SHIM_SETTING [17]  -1922.00400000  
SHIM_SETTING [18]  4932.82800000   
SHIM_SETTING [19]  4442.07000000   
SHIM_SETTING [20]  -1052.52600000  
