# Supplementary material for: Straightforward Synthesis of α-Chloromethylketimines Catalyzed by Gold(I). A Clean Way to Building Blocks
Source: J Org Chem. 2022 Feb 22;87(5):3114–22. doi: 10.1021/acs.joc.1c02877 (PMC10391627; doi:10.1021/acs.joc.1c02877)
Supplement: Supplementary file 2 — jo1c02877_si_002.zip [file jo1c02877_si_002.zip › FID for Publication/1e/1e_1H_CDCl3_300MHz/pdata/1/auditp.txt]

##TITLE= Audit trail, TopSpin 3.5 pl 7
##JCAMPDX= 5.01
##ORIGIN= Bruker BioSpin GmbH
##OWNER= dpx3
$$ /opt/data3/VERG/May18-2021/40/pdata/1/auditp.txt
##AUDIT TRAIL=  $$ (NUMBER, WHEN, WHO, WHERE, PROCESS, VERSION, WHAT)
(   1,<2021-05-18 15:39:35.243 +0200>,<dpx3>,<sc300>,<go4>,<TopSpin 3.5.7>,
      <created by zg
	started at 2021-05-18 15:37:36.271 +0200,
	POWCHK enabled, PULCHK disabled,
       configuration hash MD5:
       A0 8A E8 4B 79 3C 5F CB 1C C5 B3 61 BB 0D BF 83
       data hash MD5: 64K
       1E B7 DC E2 E4 37 8B 26 9F C2 4F 2E 80 EA 1C 80>)
(   2,<2021-05-18 15:39:35.270 +0200>,<dpx3>,<sc300>,<audit>,<TopSpin 3.5.7>,
      <user comment:
       ICON-NMR User ID: VERG
       data hash MD5: 64K
       1E B7 DC E2 E4 37 8B 26 9F C2 4F 2E 80 EA 1C 80>)
(   3,<2021-05-18 15:39:35.626 +0200>,<dpx3>,<sc300>,<proc1d>,<TopSpin 3.5.7>,
      <Start of raw data processing
       ef LB = 0.3 FT_mod = 6 PKNL = 1 SI = 64K 
       data hash MD5: 64K
       9F CC D3 C8 A4 17 97 22 0A 03 75 EB CE 30 D1 B9>)
(   4,<2021-05-18 15:39:35.875 +0200>,<dpx3>,<sc300>,<proc1d>,<TopSpin 3.5.7>,
      <apk 
       data hash MD5: 64K
       9B A4 0D 59 F5 96 57 F6 FF 54 3A 5D 69 B1 19 9F>)
(   5,<2021-05-18 15:39:35.903 +0200>,<dpx3>,<sc300>,<proc1d>,<TopSpin 3.5.7>,
      <abs ABSG = 5 
       data hash MD5: 64K
       28 C7 58 38 54 52 13 07 D2 51 E8 90 E1 8F CF DD>)
(   6,<2021-05-18 15:39:38.152 +0200>,<dpx3>,<sc300>,<dirdata>,<TopSpin 3.5.7>,
      <wrpa from 1 40 "May18-2021" "/opt/VERG"
       data hash MD5: 64K
       28 C7 58 38 54 52 13 07 D2 51 E8 90 E1 8F CF DD>)
##END=

$$ hash MD5
$$ B7 CB 2A D2 12 7D F9 08 E2 B7 4F C0 55 16 28 B1
