# Supplementary material for: Straightforward Synthesis of α-Chloromethylketimines Catalyzed by Gold(I). A Clean Way to Building Blocks
Source: J Org Chem. 2022 Feb 22;87(5):3114–22. doi: 10.1021/acs.joc.1c02877 (PMC10391627; doi:10.1021/acs.joc.1c02877)
Supplement: Supplementary file 2 — jo1c02877_si_002.zip [file jo1c02877_si_002.zip › FID for Publication/1e/1e_1H_CDCl3_300MHz/pdata/1/parm.txt]

Current Data Parameters
NAME         May18-2021              
EXPNO                40              
PROCNO                1              

F2 - Acquisition Parameters
Date_          20210518              
Time              15.39 h            
INSTRUM           spect              
PROBHD   Z104275_0397 (              
PULPROG            zg30              
TD                65536              
SOLVENT           CDCl3              
NS                   16              
DS                    2              
SWH            6009.615 Hz           
FIDRES         0.183399 Hz           
AQ            5.4525952 sec          
RG               208.65              
DW               83.200 usec         
DE                 6.50 usec         
TE                298.0 K            
D1           1.00000000 sec          
TD0                   1              
SFO1        300.1318533 MHz          
NUC1                 1H              
P1                10.30 usec         
PLW1        15.39200020 W            

F2 - Processing parameters
SI                65536              
SF          300.1300000 MHz          
WDW                  EM              
SSB      0              
LB                 0.30 Hz           
GB       0              
PC                 1.00              
