# Supplementary material for: Straightforward Synthesis of α-Chloromethylketimines Catalyzed by Gold(I). A Clean Way to Building Blocks
Source: J Org Chem. 2022 Feb 22;87(5):3114–22. doi: 10.1021/acs.joc.1c02877 (PMC10391627; doi:10.1021/acs.joc.1c02877)
Supplement: Supplementary file 2 — jo1c02877_si_002.zip [file jo1c02877_si_002.zip › FID for Publication/1e/1e_1H_CDCl3_300MHz/pdata/1/peaklist.xml]

<?xml version="1.0" encoding="UTF-8"?>
<PeakList>
  <PeakList1D>
    <PeakList1DHeader creator="dpx3" date="2021-05-18T15:39:35.914+02:00" expNo="40" name="May18-2021" owner="" procNo="1" source="/opt/VERG">
      <PeakPickDetails>F1=16.186689ppm, F2=-3.836685ppm, MI=0.00cm, MAXI=10000.00cm, PC=1.000
      </PeakPickDetails>
    </PeakList1DHeader>
    <Peak1D F1="13.459309" intensity="8.659012e-03" type="0"/>
    <Peak1D F1="12.599861" intensity="1.034238e-02" type="0"/>
    <Peak1D F1="12.440990" intensity="8.579224e-03" type="0"/>
    <Peak1D F1="8.318420" intensity="8.560461e-03" type="0"/>
    <Peak1D F1="7.630859" intensity="2.989809e-02" type="0"/>
    <Peak1D F1="7.284996" intensity="5.850534e+00" type="0"/>
    <Peak1D F1="6.934002" intensity="3.137603e-02" type="0"/>
    <Peak1D F1="5.324562" intensity="9.703582e-02" type="0"/>
    <Peak1D F1="5.139217" intensity="9.963288e-03" type="0"/>
    <Peak1D F1="5.117340" intensity="1.371070e-02" type="0"/>
    <Peak1D F1="5.094629" intensity="1.410541e-02" type="0"/>
    <Peak1D F1="4.691486" intensity="1.402276e-02" type="0"/>
    <Peak1D F1="4.681080" intensity="2.871323e-02" type="0"/>
    <Peak1D F1="4.669770" intensity="2.471465e-02" type="0"/>
    <Peak1D F1="4.658776" intensity="2.557726e-02" type="0"/>
    <Peak1D F1="4.647869" intensity="1.218654e-02" type="0"/>
    <Peak1D F1="4.535692" intensity="8.895779e-03" type="0"/>
    <Peak1D F1="3.507761" intensity="9.938732e-03" type="0"/>
    <Peak1D F1="2.425978" intensity="2.251244e-02" type="0"/>
    <Peak1D F1="2.402918" intensity="4.812273e-02" type="0"/>
    <Peak1D F1="2.379682" intensity="2.847123e-02" type="0"/>
    <Peak1D F1="2.320090" intensity="1.216363e-02" type="0"/>
    <Peak1D F1="2.295280" intensity="1.111519e-02" type="0"/>
    <Peak1D F1="2.209999" intensity="4.587720e+00" type="0"/>
    <Peak1D F1="2.196402" intensity="5.320729e-01" type="0"/>
    <Peak1D F1="2.186940" intensity="1.049467e+01" type="0"/>
    <Peak1D F1="2.163306" intensity="5.959016e+00" type="0"/>
    <Peak1D F1="2.145851" intensity="7.643510e-02" type="0"/>
    <Peak1D F1="2.090725" intensity="1.135556e-02" type="0"/>
    <Peak1D F1="2.070535" intensity="1.240958e-02" type="0"/>
    <Peak1D F1="2.039807" intensity="1.111903e-02" type="0"/>
    <Peak1D F1="2.029987" intensity="1.464128e-02" type="0"/>
    <Peak1D F1="2.008331" intensity="1.490540e-02" type="0"/>
    <Peak1D F1="1.989949" intensity="2.476568e-02" type="0"/>
    <Peak1D F1="1.967188" intensity="5.861605e-02" type="0"/>
    <Peak1D F1="1.943081" intensity="3.658759e-02" type="0"/>
    <Peak1D F1="1.773110" intensity="8.873550e-03" type="0"/>
    <Peak1D F1="1.750354" intensity="1.409655e-02" type="0"/>
    <Peak1D F1="1.732196" intensity="1.661056e-02" type="0"/>
    <Peak1D F1="1.708213" intensity="1.487200e-02" type="0"/>
    <Peak1D F1="1.696004" intensity="9.896512e-03" type="0"/>
    <Peak1D F1="1.572526" intensity="4.631401e-01" type="0"/>
    <Peak1D F1="1.563116" intensity="5.424176e+00" type="0"/>
    <Peak1D F1="1.549710" intensity="1.565705e+00" type="0"/>
    <Peak1D F1="1.535992" intensity="9.224547e-01" type="0"/>
    <Peak1D F1="1.524137" intensity="2.333749e+00" type="0"/>
    <Peak1D F1="1.499771" intensity="2.333674e+00" type="0"/>
    <Peak1D F1="1.476757" intensity="9.533682e-01" type="0"/>
    <Peak1D F1="1.434505" intensity="4.710641e-01" type="0"/>
    <Peak1D F1="1.407776" intensity="1.237661e+00" type="0"/>
    <Peak1D F1="1.395204" intensity="1.358976e+00" type="0"/>
    <Peak1D F1="1.380261" intensity="1.671397e+00" type="0"/>
    <Peak1D F1="1.357401" intensity="1.700860e+00" type="0"/>
    <Peak1D F1="1.298492" intensity="1.500000e+01" type="0"/>
    <Peak1D F1="1.114317" intensity="1.033836e-01" type="0"/>
    <Peak1D F1="1.094419" intensity="6.513373e-02" type="0"/>
    <Peak1D F1="1.041364" intensity="3.183766e-02" type="0"/>
    <Peak1D F1="1.019400" intensity="2.069499e-02" type="0"/>
    <Peak1D F1="1.002442" intensity="4.123852e-02" type="0"/>
    <Peak1D F1="0.980456" intensity="5.715534e-02" type="0"/>
    <Peak1D F1="0.930655" intensity="3.692620e+00" type="0"/>
    <Peak1D F1="0.908815" intensity="1.330651e+01" type="0"/>
    <Peak1D F1="0.885675" intensity="4.343203e+00" type="0"/>
    <Peak1D F1="0.720935" intensity="3.285491e-02" type="0"/>
    <Peak1D F1="0.699569" intensity="8.537405e-02" type="0"/>
    <Peak1D F1="0.675490" intensity="3.365257e-02" type="0"/>
    <Peak1D F1="0.631821" intensity="1.144334e-02" type="0"/>
    <Peak1D F1="0.578128" intensity="1.306048e-02" type="0"/>
    <Peak1D F1="0.306637" intensity="9.260860e-03" type="0"/>
    <Peak1D F1="0.093985" intensity="3.154610e-02" type="0"/>
    <Peak1D F1="0.062231" intensity="8.753381e-03" type="0"/>
  </PeakList1D>
</PeakList>
