# Supplementary material for: Straightforward Synthesis of α-Chloromethylketimines Catalyzed by Gold(I). A Clean Way to Building Blocks
Source: J Org Chem. 2022 Feb 22;87(5):3114–22. doi: 10.1021/acs.joc.1c02877 (PMC10391627; doi:10.1021/acs.joc.1c02877)
Supplement: Supplementary file 2 — jo1c02877_si_002.zip [file jo1c02877_si_002.zip › FID for Publication/3aa/3aa_13C_CDCl3_100MHz/audita.txt]

##TITLE= Audit trail, TOPSPIN		Version 2.1
##JCAMPDX= 5.01
##ORIGIN= Bruker BioSpin GmbH
##OWNER= ava4
$$ /opt/topspin2.1pl8/data/VERG/nmr/VE0252_400/11/audita.txt
##AUDIT TRAIL=  $$ (NUMBER, WHEN, WHO, WHERE, PROCESS, VERSION, WHAT)
(   1,<2021-02-04 11:54:05.595 +0100>,<ava4>,<av400>,<go>,<TOPSPIN 2.1>,
      <created by zg
	started at 2021-02-04 11:46:43.793 +0100,
	POWCHK disabled, PULCHK disabled,
       terminated by command 'halt'
       configuration hash MD5:
       A7 C9 13 B1 79 A1 4E 91 0A 3B 40 00 65 4F 5D EB
       data hash MD5: 64K
       86 99 D2 A0 A5 D6 4F 5D FB FA EA B3 57 58 37 D4>)
##END=

$$ hash MD5
$$ 33 BF 07 74 0C C8 1F CC 49 69 21 F5 C0 0B 1A D6
