# Supplementary material for: Straightforward Synthesis of α-Chloromethylketimines Catalyzed by Gold(I). A Clean Way to Building Blocks
Source: J Org Chem. 2022 Feb 22;87(5):3114–22. doi: 10.1021/acs.joc.1c02877 (PMC10391627; doi:10.1021/acs.joc.1c02877)
Supplement: Supplementary file 2 — jo1c02877_si_002.zip [file jo1c02877_si_002.zip › FID for Publication/3aa/3aa_13C_CDCl3_100MHz/pdata/1/auditp.txt]

##TITLE= Audit trail, TOPSPIN		Version 2.1
##JCAMPDX= 5.01
##ORIGIN= Bruker BioSpin GmbH
##OWNER= ava4
$$ /opt/topspin2.1pl8/data/VERG/nmr/VE0252_400/11/pdata/1/auditp.txt
##AUDIT TRAIL=  $$ (NUMBER, WHEN, WHO, WHERE, PROCESS, VERSION, WHAT)
(   1,<2021-02-04 11:46:43.793 +0100>,<ava4>,<av400>,<go>,<TOPSPIN 2.1>,
      <acquisition in progress>)
(   2,<2021-02-04 11:53:57.804 +0100>,<ava4>,<av400>,<proc1d>,<TOPSPIN 2.1>,
      <Start of raw data processing
       efp BC_mod = 2 LB = 1 FT_mod = 6 PKNL = 1 PHC0 = 31.56511 PHC1 = 71.26445 SI = 32K 
       data hash MD5: 32K
       D6 E1 C3 F1 DB 2A 45 C3 41 5C 9F 0F 0E F3 E0 FD>)
##END=

$$ hash MD5
$$ 72 3D 92 8C 9F 7F AF 64 05 25 19 6B 05 84 18 23
