# Supplementary material for: Straightforward Synthesis of α-Chloromethylketimines Catalyzed by Gold(I). A Clean Way to Building Blocks
Source: J Org Chem. 2022 Feb 22;87(5):3114–22. doi: 10.1021/acs.joc.1c02877 (PMC10391627; doi:10.1021/acs.joc.1c02877)
Supplement: Supplementary file 2 — jo1c02877_si_002.zip [file jo1c02877_si_002.zip › FID for Publication/3aa/3aa_1H_CDCl3_400MHz/audita.txt]

##TITLE= Audit trail, TOPSPIN		Version 2.1
##JCAMPDX= 5.01
##ORIGIN= Bruker BioSpin GmbH
##OWNER= ava4
$$ /opt/topspin2.1pl8/data/VERG/nmr/VE0252_400/10/audita.txt
##AUDIT TRAIL=  $$ (NUMBER, WHEN, WHO, WHERE, PROCESS, VERSION, WHAT)
(   1,<2021-02-04 11:45:42.740 +0100>,<ava4>,<av400>,<go>,<TOPSPIN 2.1>,
      <created by zg
	started at 2021-02-04 11:44:36.538 +0100,
	POWCHK disabled, PULCHK disabled,
       configuration hash MD5:
       A7 C9 13 B1 79 A1 4E 91 0A 3B 40 00 65 4F 5D EB
       data hash MD5: 32K
       0B A0 D6 78 DA B6 D9 5D 8E 2E 46 5C 38 13 A7 33>)
##END=

$$ hash MD5
$$ 2B 25 F6 5A 39 F9 57 DB 63 12 79 89 20 CE 1F 57
