# Supplementary material for: Straightforward Synthesis of α-Chloromethylketimines Catalyzed by Gold(I). A Clean Way to Building Blocks
Source: J Org Chem. 2022 Feb 22;87(5):3114–22. doi: 10.1021/acs.joc.1c02877 (PMC10391627; doi:10.1021/acs.joc.1c02877)
Supplement: Supplementary file 2 — jo1c02877_si_002.zip [file jo1c02877_si_002.zip › FID for Publication/3aa/3aa_1H_CDCl3_400MHz/pdata/1/auditp.txt]

##TITLE= Audit trail, TOPSPIN		Version 2.1
##JCAMPDX= 5.01
##ORIGIN= Bruker BioSpin GmbH
##OWNER= ava4
$$ /opt/topspin2.1pl8/data/VERG/nmr/VE0252_400/10/pdata/1/auditp.txt
##AUDIT TRAIL=  $$ (NUMBER, WHEN, WHO, WHERE, PROCESS, VERSION, WHAT)
(   1,<2021-02-04 11:44:36.538 +0100>,<ava4>,<av400>,<go>,<TOPSPIN 2.1>,
      <acquisition in progress>)
(   2,<2021-02-04 11:45:07.240 +0100>,<ava4>,<av400>,<proc1d>,<TOPSPIN 2.1>,
      <Start of raw data processing
       efp LB = 0.3 FT_mod = 6 PKNL = 1 PHC0 = 140.986 PHC1 = 5.832542 SI = 32K 
       data hash MD5: 32K
       BE B0 39 00 E5 16 7F 14 D8 DF 63 2B CE D7 21 54>)
(   3,<2021-02-04 11:45:10.022 +0100>,<ava4>,<av400>,<proc1d>,<TOPSPIN 2.1>,
      <apk 
       data hash MD5: 32K
       3F 55 9B 11 47 C2 D0 17 AC 54 7A 70 51 E0 66 C5>)
(   4,<2021-02-04 11:47:18.878 +0100>,<ava4>,<av400>,<proc1d>,<TOPSPIN 2.1>,
      <pk fgphup PHC0 = 1.780298 PHC1 = -4 
       data hash MD5: 32K
       74 4D 4B 45 8E 51 A5 B4 0A 62 1A 77 3C 54 68 1A>)
##END=

$$ hash MD5
$$ 3E EE 65 08 C3 A5 34 C5 D6 F6 4B E5 8F 73 AF 94
