# Supplementary material for: Straightforward Synthesis of α-Chloromethylketimines Catalyzed by Gold(I). A Clean Way to Building Blocks
Source: J Org Chem. 2022 Feb 22;87(5):3114–22. doi: 10.1021/acs.joc.1c02877 (PMC10391627; doi:10.1021/acs.joc.1c02877)
Supplement: Supplementary file 2 — jo1c02877_si_002.zip [file jo1c02877_si_002.zip › FID for Publication/3aa/3aa_1H_CDCl3_400MHz/pdata/1/integrals.txt]

   Current data set:
   NAME =	VE0252_400	EXPNO =	10	PROCNO = 1
   USER =	VERG	DU    =	/opt/topspin2.1pl8

   Number   Integrated Region     Integral
     1      8.132      8.051         1.93637
     2      7.586      7.491         3.44087
     3      7.464      7.392         2.60543
     4      7.003      6.927         2.03282
     5      5.989      5.932         1.50095
     6      4.761      4.723         0.19844
     7      4.640      4.598         0.17040
     8      4.407      4.338         2.00000
