# Supplementary material for: Straightforward Synthesis of α-Chloromethylketimines Catalyzed by Gold(I). A Clean Way to Building Blocks
Source: J Org Chem. 2022 Feb 22;87(5):3114–22. doi: 10.1021/acs.joc.1c02877 (PMC10391627; doi:10.1021/acs.joc.1c02877)
Supplement: Supplementary file 2 — jo1c02877_si_002.zip [file jo1c02877_si_002.zip › FID for Publication/3aa/3aa_1H_CDCl3_400MHz/pdata/1/intrng]

A 1.0 #regions in PPM
# low field   high field  bias        slope
  8.131517675540005  8.0514605394939  -0.0  -0.0  # for region 1
  7.586366701511771  7.491060587171171  -0.0  -0.0  # for region 2
  7.464374875155803  7.391942228256947  -0.0  -0.0  # for region 3
  7.003093281747298  6.926848390274818  -0.0  -0.0  # for region 4
  5.989036225163313  5.931852556558953  -0.0  -0.0  # for region 5
  4.761493472456383  4.723371026720143  -0.0  -0.0  # for region 6
  4.639501646100415  4.597566955790551  -0.0  -0.0  # for region 7
  4.40695472710935  4.338334324784118  -0.0  -0.0  # for region 8
