# Supplementary material for: Straightforward Synthesis of α-Chloromethylketimines Catalyzed by Gold(I). A Clean Way to Building Blocks
Source: J Org Chem. 2022 Feb 22;87(5):3114–22. doi: 10.1021/acs.joc.1c02877 (PMC10391627; doi:10.1021/acs.joc.1c02877)
Supplement: Supplementary file 2 — jo1c02877_si_002.zip [file jo1c02877_si_002.zip › FID for Publication/3ab/3ab_13C_CDCl3_125HMz/audita.txt]

##TITLE= Audit trail, TopSpin 4.0.7
##JCAMPDX= 5.01
##ORIGIN= Bruker BioSpin GmbH
##OWNER= drx5
$$ /opt/data5/VERG/May07-2021-VERG/51/audita.txt
##AUDIT TRAIL=  $$ (NUMBER, WHEN, WHO, WHERE, PROCESS, VERSION, WHAT)
(   1,<2021-05-07 10:21:41.215 +0000>,<root>,<BladeEpu>,<go4>,<TopSpin 4.0.7>,
      <created by zg on 'CAB AV4 500 MHZ BASIC' (sc500) by user 'drx5'
       on data set with UUID '396fac26-af1a-11eb-a533-001395234bde'
       started at 2021-05-07 09:54:33.303 +0000, POWCHK enabled, PULCHK disabled,
       completed at 2021-05-07 10:21:41.214 +0000
       configuration hash MD5:
       5B A5 11 56 C4 FB 6F 80 E8 A3 E0 A2 7A 20 A4 C3
       double data hash MD5: 64K
       31 16 E8 F0 FC BD 0E 31 6F 9C 01 5A F4 A0 17 11>)
$$ /opt/nmrdata/VERG/May07-2021-VERG/51/audita.txt
(   2,<2021-05-07 12:21:37.030 +0200>,<drx5>,<sc500>,<xwish3>,<TopSpin 4.0.7>,
      <ICON-NMR User ID: VERG
       double data hash MD5: 64K
       31 16 E8 F0 FC BD 0E 31 6F 9C 01 5A F4 A0 17 11>)
(   3,<2021-05-07 12:21:42.305 +0200>,<drx5>,<sc500>,<dirdata>,<TopSpin 4.0.7>,
      <wrpa from 1 51 "May07-2021-VERG" "/opt/nmrdata/VERG"
       double data hash MD5: 64K
       31 16 E8 F0 FC BD 0E 31 6F 9C 01 5A F4 A0 17 11>)
##END=

$$ hash MD5
$$ F9 25 D1 EC C4 BC 7E FC 8E 42 69 01 EA A4 79 49
