# Supplementary material for: Straightforward Synthesis of α-Chloromethylketimines Catalyzed by Gold(I). A Clean Way to Building Blocks
Source: J Org Chem. 2022 Feb 22;87(5):3114–22. doi: 10.1021/acs.joc.1c02877 (PMC10391627; doi:10.1021/acs.joc.1c02877)
Supplement: Supplementary file 2 — jo1c02877_si_002.zip [file jo1c02877_si_002.zip › FID for Publication/3ab/3ab_13C_CDCl3_125HMz/pdata/1/auditp.txt]

##TITLE= Audit trail, TopSpin 4.0.7
##JCAMPDX= 5.01
##ORIGIN= Bruker BioSpin GmbH
##OWNER= drx5
$$ /opt/data5/VERG/May07-2021-VERG/51/pdata/1/auditp.txt
##AUDIT TRAIL=  $$ (NUMBER, WHEN, WHO, WHERE, PROCESS, VERSION, WHAT)
(   1,<2021-05-07 10:21:41.215 +0000>,<root>,<BladeEpu>,<go4>,<TopSpin 4.0.7>,
      <created by zg on 'CAB AV4 500 MHZ BASIC' (sc500) by user 'drx5'
       on data set with UUID '396fac26-af1a-11eb-a533-001395234bde'
       started at 2021-05-07 09:54:33.303 +0000, POWCHK enabled, PULCHK disabled,
       completed at 2021-05-07 10:21:41.214 +0000
       configuration hash MD5:
       5B A5 11 56 C4 FB 6F 80 E8 A3 E0 A2 7A 20 A4 C3
       double data hash MD5: 64K
       31 16 E8 F0 FC BD 0E 31 6F 9C 01 5A F4 A0 17 11>)
$$ /opt/nmrdata/VERG/May07-2021-VERG/51/audita.txt
(   2,<2021-05-07 12:21:37.030 +0200>,<drx5>,<sc500>,<xwish3>,<TopSpin 4.0.7>,
      <ICON-NMR User ID: VERG
       double data hash MD5: 64K
       31 16 E8 F0 FC BD 0E 31 6F 9C 01 5A F4 A0 17 11>)
(   3,<2021-05-07 12:21:37.458 +0200>,<drx5>,<sc500>,<proc1d>,<TopSpin 4.0.7>,
      <Start of raw data processing
       ef LB = 1 FT_mod = 6 PKNL = 1 SI = 32K 
       data hash MD5: 32K
       EE B9 6F E5 7A B4 FF 06 13 03 55 AB 65 B8 85 68>)
$$ /opt/nmrdata/VERG/May07-2021-VERG/51/pdata/1/auditp.txt
(   4,<2021-05-07 12:21:37.591 +0200>,<drx5>,<sc500>,<proc1d>,<TopSpin 4.0.7>,
      <apk 
       data hash MD5: 32K
       8D 70 D9 25 6F 3A 22 D5 43 25 1B C0 0A 6B 2B F8>)
(   5,<2021-05-07 12:21:37.623 +0200>,<drx5>,<sc500>,<proc1d>,<TopSpin 4.0.7>,
      <abs ABSG = 5 
       data hash MD5: 32K
       75 24 D8 44 19 D6 54 D6 01 46 E4 8E D0 90 4F 65>)
(   6,<2021-05-07 12:21:50.855 +0200>,<drx5>,<sc500>,<dirdata>,<TopSpin 4.0.7>,
      <wrpa from 1 51 "May07-2021-VERG" "/opt/nmrdata/VERG"
       data hash MD5: 32K
       75 24 D8 44 19 D6 54 D6 01 46 E4 8E D0 90 4F 65>)
##END=

$$ hash MD5
$$ 63 7E 7C 73 86 7E C5 0B 34 7D 84 E4 1A CC CD F5
