# Supplementary material for: Straightforward Synthesis of α-Chloromethylketimines Catalyzed by Gold(I). A Clean Way to Building Blocks
Source: J Org Chem. 2022 Feb 22;87(5):3114–22. doi: 10.1021/acs.joc.1c02877 (PMC10391627; doi:10.1021/acs.joc.1c02877)
Supplement: Supplementary file 2 — jo1c02877_si_002.zip [file jo1c02877_si_002.zip › FID for Publication/3ab/3ab_13C_CDCl3_125HMz/pdata/1/intrng]

P 0
161.946478   160.842770
145.800186   144.638004
136.166500   135.355165
131.481224   130.611415
129.449233   127.592665
125.567983   124.997856
124.720102   123.857602
123.623703   122.731966
77.640759   76.639382
74.475823   73.978789
36.160357   35.546374
28.726777   27.900823
24.750506   23.763747
23.756438   22.915866
22.908557   22.038747
22.031438   21.358980
