# Supplementary material for: Straightforward Synthesis of α-Chloromethylketimines Catalyzed by Gold(I). A Clean Way to Building Blocks
Source: J Org Chem. 2022 Feb 22;87(5):3114–22. doi: 10.1021/acs.joc.1c02877 (PMC10391627; doi:10.1021/acs.joc.1c02877)
Supplement: Supplementary file 2 — jo1c02877_si_002.zip [file jo1c02877_si_002.zip › FID for Publication/3ab/3ab_13C_CDCl3_125HMz/pdata/1/peaklist.xml]

<?xml version="1.0" encoding="UTF-8"?>
<PeakList>
  <PeakList1D>
    <PeakList1DHeader creator="drx5" date="2021-05-07T12:21:37.631+02:00" expNo="51" name="May07-2021-VERG" owner="" procNo="1" source="/opt/nmrdata/VERG">
      <PeakPickDetails>F1=219.755905ppm, F2=-19.755955ppm, MI=0.00cm, MAXI=10000.00cm, PC=1.400
      </PeakPickDetails>
    </PeakList1DHeader>
    <Peak1D F1="175.532867" intensity="7.412752e-02" type="0"/>
    <Peak1D F1="161.408630" intensity="7.296899e-02" type="0"/>
    <Peak1D F1="161.215408" intensity="2.656125e+00" type="0"/>
    <Peak1D F1="145.671417" intensity="3.381689e-01" type="0"/>
    <Peak1D F1="145.138031" intensity="2.629602e+00" type="0"/>
    <Peak1D F1="144.753067" intensity="7.597141e-02" type="0"/>
    <Peak1D F1="144.279083" intensity="7.694615e-02" type="0"/>
    <Peak1D F1="140.748123" intensity="7.586771e-02" type="0"/>
    <Peak1D F1="137.932053" intensity="1.466397e+00" type="0"/>
    <Peak1D F1="136.162796" intensity="7.951904e-02" type="0"/>
    <Peak1D F1="135.942673" intensity="6.652110e+00" type="0"/>
    <Peak1D F1="135.667984" intensity="1.667469e-01" type="0"/>
    <Peak1D F1="135.599655" intensity="2.841524e+00" type="0"/>
    <Peak1D F1="134.920547" intensity="6.696113e-02" type="0"/>
    <Peak1D F1="134.066986" intensity="1.700191e-01" type="0"/>
    <Peak1D F1="132.975113" intensity="9.419663e-02" type="0"/>
    <Peak1D F1="132.595337" intensity="7.918841e-02" type="0"/>
    <Peak1D F1="132.061630" intensity="2.889268e-01" type="0"/>
    <Peak1D F1="131.604523" intensity="6.242653e-02" type="0"/>
    <Peak1D F1="131.089249" intensity="6.057944e+00" type="0"/>
    <Peak1D F1="130.862076" intensity="2.774647e-01" type="0"/>
    <Peak1D F1="130.202240" intensity="6.502376e-02" type="0"/>
    <Peak1D F1="129.691711" intensity="7.947224e-02" type="0"/>
    <Peak1D F1="129.523453" intensity="6.221225e-02" type="0"/>
    <Peak1D F1="129.132751" intensity="7.518809e+00" type="0"/>
    <Peak1D F1="128.977356" intensity="2.805721e-01" type="0"/>
    <Peak1D F1="128.949524" intensity="1.537569e-01" type="0"/>
    <Peak1D F1="128.853409" intensity="1.307184e-01" type="0"/>
    <Peak1D F1="128.670731" intensity="1.349753e+01" type="0"/>
    <Peak1D F1="128.502869" intensity="2.351551e-01" type="0"/>
    <Peak1D F1="128.451202" intensity="4.759667e-01" type="0"/>
    <Peak1D F1="128.421448" intensity="6.333953e-01" type="0"/>
    <Peak1D F1="128.327179" intensity="9.676404e+00" type="0"/>
    <Peak1D F1="128.190674" intensity="2.176739e-01" type="0"/>
    <Peak1D F1="128.057922" intensity="1.412951e+01" type="0"/>
    <Peak1D F1="127.998436" intensity="4.892487e-01" type="0"/>
    <Peak1D F1="127.925476" intensity="2.542696e-01" type="0"/>
    <Peak1D F1="127.801231" intensity="9.293015e-02" type="0"/>
    <Peak1D F1="126.756523" intensity="1.189438e-01" type="0"/>
    <Peak1D F1="126.682373" intensity="1.003727e-01" type="0"/>
    <Peak1D F1="125.403862" intensity="4.895441e+00" type="0"/>
    <Peak1D F1="125.316765" intensity="4.265402e-01" type="0"/>
    <Peak1D F1="125.148262" intensity="5.973987e-02" type="0"/>
    <Peak1D F1="124.371742" intensity="5.528095e-01" type="0"/>
    <Peak1D F1="124.224060" intensity="6.204687e+00" type="0"/>
    <Peak1D F1="124.029037" intensity="1.015346e-01" type="0"/>
    <Peak1D F1="123.904778" intensity="1.431975e-01" type="0"/>
    <Peak1D F1="123.400070" intensity="1.265268e-01" type="0"/>
    <Peak1D F1="123.364357" intensity="2.021056e-01" type="0"/>
    <Peak1D F1="123.182686" intensity="1.500000e+01" type="0"/>
    <Peak1D F1="122.874466" intensity="2.445990e-01" type="0"/>
    <Peak1D F1="114.995354" intensity="1.723555e-01" type="0"/>
    <Peak1D F1="77.387077" intensity="3.900430e+00" type="0"/>
    <Peak1D F1="77.132515" intensity="4.042892e+00" type="0"/>
    <Peak1D F1="76.877991" intensity="3.897653e+00" type="0"/>
    <Peak1D F1="74.242470" intensity="5.747342e+00" type="0"/>
    <Peak1D F1="48.226078" intensity="5.752634e-02" type="0"/>
    <Peak1D F1="46.054981" intensity="1.072829e-01" type="0"/>
    <Peak1D F1="36.129265" intensity="1.055524e-01" type="0"/>
    <Peak1D F1="35.872353" intensity="6.058064e+00" type="0"/>
    <Peak1D F1="34.076202" intensity="1.643300e-01" type="0"/>
    <Peak1D F1="33.964390" intensity="5.733748e-02" type="0"/>
    <Peak1D F1="29.249266" intensity="7.523082e-02" type="0"/>
    <Peak1D F1="28.919088" intensity="6.252540e-01" type="0"/>
    <Peak1D F1="28.569269" intensity="1.434147e-01" type="0"/>
    <Peak1D F1="28.436560" intensity="1.324598e+01" type="0"/>
    <Peak1D F1="28.357698" intensity="3.572882e-01" type="0"/>
    <Peak1D F1="28.292414" intensity="2.403777e-01" type="0"/>
    <Peak1D F1="28.033934" intensity="1.857383e-01" type="0"/>
    <Peak1D F1="25.513773" intensity="5.631926e-02" type="0"/>
    <Peak1D F1="24.578209" intensity="6.482345e-01" type="0"/>
    <Peak1D F1="24.293388" intensity="1.304621e-01" type="0"/>
    <Peak1D F1="24.117636" intensity="7.143405e-01" type="0"/>
    <Peak1D F1="23.902010" intensity="9.514157e-02" type="0"/>
    <Peak1D F1="23.590393" intensity="1.608761e-01" type="0"/>
    <Peak1D F1="23.467834" intensity="1.377849e+01" type="0"/>
    <Peak1D F1="23.042494" intensity="4.394590e-01" type="0"/>
    <Peak1D F1="22.934254" intensity="1.383896e-01" type="0"/>
    <Peak1D F1="22.656656" intensity="4.285584e-01" type="0"/>
    <Peak1D F1="22.580807" intensity="1.270654e+01" type="0"/>
    <Peak1D F1="22.430223" intensity="1.918812e-01" type="0"/>
    <Peak1D F1="22.343626" intensity="2.723824e-01" type="0"/>
    <Peak1D F1="21.552563" intensity="3.267665e+00" type="0"/>
    <Peak1D F1="14.228794" intensity="1.595835e-01" type="0"/>
    <Peak1D F1="1.151518" intensity="7.189922e-02" type="0"/>
  </PeakList1D>
</PeakList>
