# Supplementary material for: Straightforward Synthesis of α-Chloromethylketimines Catalyzed by Gold(I). A Clean Way to Building Blocks
Source: J Org Chem. 2022 Feb 22;87(5):3114–22. doi: 10.1021/acs.joc.1c02877 (PMC10391627; doi:10.1021/acs.joc.1c02877)
Supplement: Supplementary file 2 — jo1c02877_si_002.zip [file jo1c02877_si_002.zip › FID for Publication/3ab/3ab_13C_CDCl3_125HMz/pdata/1/peakrng]

P    #regions in PPM
# 2021-05-07 12:21:37 +0200  drx5@sc500
# low field   high field   mi   maxi
  219.755905151367  -19.7559555512683  0.000  10000.000  # for region 1
