# Supplementary material for: Straightforward Synthesis of α-Chloromethylketimines Catalyzed by Gold(I). A Clean Way to Building Blocks
Source: J Org Chem. 2022 Feb 22;87(5):3114–22. doi: 10.1021/acs.joc.1c02877 (PMC10391627; doi:10.1021/acs.joc.1c02877)
Supplement: Supplementary file 2 — jo1c02877_si_002.zip [file jo1c02877_si_002.zip › FID for Publication/3ab/3ab_13C_CDCl3_125HMz/shimvalues]

# Fri May  7 10:21:40 2021
#$$PROBEIDENTIFIER=Z113652_0263
#$$PROBENAME=PA BBO 500S2 BBF-H-D-05 Z SP
#$$SHIMID=292722
#
# Active Shim Gradients
#
Z           		3008            
Z2          		743             
Z3          		-1565           
Z4          		7073            
Z5          		-643            
Z6          		-3361           
Z7          		1237            
Z8          		21085           
X           		-2037           
XZ          		5544            
XZ2         		487             
XZ3         		-1281           
XZ4         		-2035           
XZ5         		-6112           
Y           		5668            
YZ          		-23306          
YZ2         		12488           
YZ3         		3916            
YZ4         		-2117           
YZ5         		-7582           
XY          		-382            
XYZ         		2602            
XYZ2        		-233            
XYZ3        		2248            
XYZ4        		796             
XYZ5        		-20473          
(X2-Y2)     		273             
(X2-Y2)Z    		-3011           
(X2-Y2)Z2   		582             
(X2-Y2)Z3   		493             
(X2-Y2)Z4   		-3195           
(X2-Y2)Z5   		-3158           
X3          		5249            
X3Z         		1870            
Y3          		-831            
Y3Z         		1288            
#
# Lock Parameter
#
FIELD		2890.060
LOCKPHASE		  46.900
LOCKPOWER		 -30.000
LOCKGAIN		 130.127
LOCKDC		 -75.000
LOCKSHIFT		   7.240
LOOPGAIN		 -12.000
LOOPTIME		   0.400
LOOPFILTER		 100.000
#
IEEE64_VERSION_CODE 1
#
# Shim currents 
#
SHIM_SETTING [ 1]     1420.75437027
SHIM_SETTING [ 2]    -7522.42085524
SHIM_SETTING [ 3]    -2672.27040306
SHIM_SETTING [ 4]    19243.76594033
SHIM_SETTING [ 5]    -9066.66372059
SHIM_SETTING [ 6]    -7494.78096340
SHIM_SETTING [ 7]    23645.15503174
SHIM_SETTING [ 8]    23739.87119590
SHIM_SETTING [ 9]     2511.22820941
SHIM_SETTING [10]     3423.51989768
SHIM_SETTING [11]        0.00000000
SHIM_SETTING [12]    -2119.63600000
SHIM_SETTING [13]      456.69600000
SHIM_SETTING [14]     1638.73700000
SHIM_SETTING [15]     -326.12200000
SHIM_SETTING [16]    -4855.07600000
SHIM_SETTING [17]     2254.84900000
SHIM_SETTING [18]    -2886.76200000
SHIM_SETTING [19]    -8713.85400000
SHIM_SETTING [20]     3356.19900000
SHIM_SETTING [21]    -4301.67400000
SHIM_SETTING [22]     2852.84600000
SHIM_SETTING [23]     -449.03900000
SHIM_SETTING [24]     6533.69700000
SHIM_SETTING [25]    -5682.38000000
SHIM_SETTING [26]      993.06500000
SHIM_SETTING [27]     3452.37200000
SHIM_SETTING [28]    -6078.04500000
SHIM_SETTING [29]   -17158.67200000
SHIM_SETTING [30]    18127.51700000
SHIM_SETTING [31]   -17051.70100000
SHIM_SETTING [32]    38716.69500000
SHIM_SETTING [33]    -1881.50800000
SHIM_SETTING [34]     1660.78800000
SHIM_SETTING [35]    -7449.74800000
SHIM_SETTING [36]     5433.06100000
SHIM_SETTING [37]     6200.25700000
SHIM_SETTING [38]   -11685.38700000
SHIM_SETTING [39]    16493.38900000
SHIM_SETTING [40]        0.00000000
