# Supplementary material for: Straightforward Synthesis of α-Chloromethylketimines Catalyzed by Gold(I). A Clean Way to Building Blocks
Source: J Org Chem. 2022 Feb 22;87(5):3114–22. doi: 10.1021/acs.joc.1c02877 (PMC10391627; doi:10.1021/acs.joc.1c02877)
Supplement: Supplementary file 2 — jo1c02877_si_002.zip [file jo1c02877_si_002.zip › FID for Publication/3ab/3ab_1H_CDCl3_500MHz/audita.txt]

##TITLE= Audit trail, TopSpin 4.0.7
##JCAMPDX= 5.01
##ORIGIN= Bruker BioSpin GmbH
##OWNER= drx5
$$ /opt/data5/VERG/May07-2021-VERG/50/audita.txt
##AUDIT TRAIL=  $$ (NUMBER, WHEN, WHO, WHERE, PROCESS, VERSION, WHAT)
(   1,<2021-05-07 09:53:30.602 +0000>,<root>,<BladeEpu>,<go4>,<TopSpin 4.0.7>,
      <created by zg on 'CAB AV4 500 MHZ BASIC' (sc500) by user 'drx5'
       on data set with UUID 'e3af5c5a-af19-11eb-aa59-001395234bde'
       started at 2021-05-07 09:52:09.430 +0000, POWCHK enabled, PULCHK disabled,
       completed at 2021-05-07 09:53:30.601 +0000
       configuration hash MD5:
       5B A5 11 56 C4 FB 6F 80 E8 A3 E0 A2 7A 20 A4 C3
       double data hash MD5: 64K
       1F AA 11 CD 7C E0 6D 9C A9 7B 48 68 B1 BF AC E8>)
$$ /opt/nmrdata/VERG/May07-2021-VERG/50/audita.txt
(   2,<2021-05-07 11:53:26.532 +0200>,<drx5>,<sc500>,<xwish3>,<TopSpin 4.0.7>,
      <ICON-NMR User ID: VERG
       double data hash MD5: 64K
       1F AA 11 CD 7C E0 6D 9C A9 7B 48 68 B1 BF AC E8>)
(   3,<2021-05-07 11:53:31.774 +0200>,<drx5>,<sc500>,<dirdata>,<TopSpin 4.0.7>,
      <wrpa from 1 50 "May07-2021-VERG" "/opt/nmrdata/VERG"
       double data hash MD5: 64K
       1F AA 11 CD 7C E0 6D 9C A9 7B 48 68 B1 BF AC E8>)
##END=

$$ hash MD5
$$ 93 93 F9 63 B8 FC 93 B6 FE E2 82 94 02 B7 A8 1F
