# Supplementary material for: Straightforward Synthesis of α-Chloromethylketimines Catalyzed by Gold(I). A Clean Way to Building Blocks
Source: J Org Chem. 2022 Feb 22;87(5):3114–22. doi: 10.1021/acs.joc.1c02877 (PMC10391627; doi:10.1021/acs.joc.1c02877)
Supplement: Supplementary file 2 — jo1c02877_si_002.zip [file jo1c02877_si_002.zip › FID for Publication/3ab/3ab_1H_CDCl3_500MHz/pdata/1/peaklist.xml]

<?xml version="1.0" encoding="UTF-8"?>
<PeakList>
  <PeakList1D>
    <PeakList1DHeader creator="drx5" date="2021-05-07T11:53:30.510+02:00" expNo="50" name="May07-2021-VERG" owner="" procNo="1" source="/opt/nmrdata/VERG">
      <PeakPickDetails>F1=15.958500ppm, F2=-4.036297ppm, MI=0.10cm, MAXI=10000.00cm, PC=1.000
      </PeakPickDetails>
    </PeakList1DHeader>
    <Peak1D F1="7.979756" intensity="2.303672e+00" type="0"/>
    <Peak1D F1="7.976282" intensity="2.797402e+00" type="0"/>
    <Peak1D F1="7.969491" intensity="1.922227e+00" type="0"/>
    <Peak1D F1="7.965733" intensity="2.332094e+00" type="0"/>
    <Peak1D F1="7.960551" intensity="2.755746e+00" type="0"/>
    <Peak1D F1="7.422498" intensity="1.858416e-01" type="0"/>
    <Peak1D F1="7.418910" intensity="2.148274e-01" type="0"/>
    <Peak1D F1="7.405532" intensity="1.510311e+00" type="0"/>
    <Peak1D F1="7.400546" intensity="5.083180e+00" type="0"/>
    <Peak1D F1="7.397229" intensity="4.994060e+00" type="0"/>
    <Peak1D F1="7.391457" intensity="2.319326e+00" type="0"/>
    <Peak1D F1="7.386028" intensity="3.142664e+00" type="0"/>
    <Peak1D F1="7.379540" intensity="1.000520e+00" type="0"/>
    <Peak1D F1="7.376491" intensity="1.005480e+00" type="0"/>
    <Peak1D F1="7.370799" intensity="5.377328e-01" type="0"/>
    <Peak1D F1="7.368739" intensity="5.372677e-01" type="0"/>
    <Peak1D F1="7.320439" intensity="1.018024e-01" type="0"/>
    <Peak1D F1="7.316661" intensity="1.081926e-01" type="0"/>
    <Peak1D F1="7.218325" intensity="1.243213e-01" type="0"/>
    <Peak1D F1="7.215977" intensity="1.211773e-01" type="0"/>
    <Peak1D F1="7.205656" intensity="2.552999e-01" type="0"/>
    <Peak1D F1="7.198928" intensity="1.476450e-01" type="0"/>
    <Peak1D F1="7.195164" intensity="1.319176e-01" type="0"/>
    <Peak1D F1="7.185576" intensity="4.913565e-01" type="0"/>
    <Peak1D F1="7.179584" intensity="1.440767e-01" type="0"/>
    <Peak1D F1="7.176658" intensity="1.436720e-01" type="0"/>
    <Peak1D F1="7.170017" intensity="4.168122e-01" type="0"/>
    <Peak1D F1="7.156466" intensity="9.155902e-01" type="0"/>
    <Peak1D F1="7.153406" intensity="4.715034e-01" type="0"/>
    <Peak1D F1="7.141423" intensity="1.975613e+00" type="0"/>
    <Peak1D F1="7.130304" intensity="6.842018e-01" type="0"/>
    <Peak1D F1="7.126528" intensity="1.710384e+00" type="0"/>
    <Peak1D F1="7.105281" intensity="1.584125e-01" type="0"/>
    <Peak1D F1="7.102357" intensity="1.502640e-01" type="0"/>
    <Peak1D F1="7.097455" intensity="1.619505e-01" type="0"/>
    <Peak1D F1="7.090264" intensity="1.929266e-01" type="0"/>
    <Peak1D F1="7.072235" intensity="4.145540e+00" type="0"/>
    <Peak1D F1="7.058486" intensity="7.282381e+00" type="0"/>
    <Peak1D F1="7.044228" intensity="1.135432e+00" type="0"/>
    <Peak1D F1="7.028722" intensity="6.209010e-01" type="0"/>
    <Peak1D F1="7.023015" intensity="2.340971e+00" type="0"/>
    <Peak1D F1="7.009833" intensity="1.510577e+00" type="0"/>
    <Peak1D F1="7.006062" intensity="1.350999e+00" type="0"/>
    <Peak1D F1="6.992712" intensity="8.578655e-01" type="0"/>
    <Peak1D F1="6.976242" intensity="1.325904e-01" type="0"/>
    <Peak1D F1="6.971253" intensity="1.591384e-01" type="0"/>
    <Peak1D F1="6.956497" intensity="1.009564e-01" type="0"/>
    <Peak1D F1="6.947766" intensity="1.444508e-01" type="0"/>
    <Peak1D F1="6.932338" intensity="1.713850e-01" type="0"/>
    <Peak1D F1="6.915787" intensity="1.046493e-01" type="0"/>
    <Peak1D F1="6.438388" intensity="2.015562e-01" type="0"/>
    <Peak1D F1="5.768482" intensity="7.567302e+00" type="0"/>
    <Peak1D F1="4.554132" intensity="2.868063e-01" type="0"/>
    <Peak1D F1="4.245107" intensity="1.022346e-01" type="0"/>
    <Peak1D F1="4.159524" intensity="2.149208e-01" type="0"/>
    <Peak1D F1="4.101075" intensity="1.013910e+01" type="0"/>
    <Peak1D F1="4.083022" intensity="3.039862e-01" type="0"/>
    <Peak1D F1="2.680609" intensity="1.042307e-01" type="0"/>
    <Peak1D F1="2.667276" intensity="2.243606e-01" type="0"/>
    <Peak1D F1="2.656040" intensity="8.693938e-01" type="0"/>
    <Peak1D F1="2.642396" intensity="2.086485e+00" type="0"/>
    <Peak1D F1="2.628710" intensity="2.791079e+00" type="0"/>
    <Peak1D F1="2.615022" intensity="2.132821e+00" type="0"/>
    <Peak1D F1="2.601346" intensity="8.859378e-01" type="0"/>
    <Peak1D F1="2.587722" intensity="1.750928e-01" type="0"/>
    <Peak1D F1="2.459520" intensity="1.306642e-01" type="0"/>
    <Peak1D F1="2.241743" intensity="9.422847e+00" type="0"/>
    <Peak1D F1="2.027462" intensity="1.729316e-01" type="0"/>
    <Peak1D F1="1.260363" intensity="7.545519e-01" type="0"/>
    <Peak1D F1="1.246609" intensity="7.427506e-01" type="0"/>
    <Peak1D F1="1.215973" intensity="1.191091e-01" type="0"/>
    <Peak1D F1="1.202139" intensity="1.318180e-01" type="0"/>
    <Peak1D F1="1.185628" intensity="2.374451e-01" type="0"/>
    <Peak1D F1="1.176681" intensity="7.641993e-01" type="0"/>
    <Peak1D F1="1.171807" intensity="3.178916e-01" type="0"/>
    <Peak1D F1="1.163076" intensity="7.485626e-01" type="0"/>
    <Peak1D F1="1.158860" intensity="1.776299e-01" type="0"/>
    <Peak1D F1="1.155015" intensity="1.769930e-01" type="0"/>
    <Peak1D F1="1.149754" intensity="1.537490e-01" type="0"/>
    <Peak1D F1="1.144621" intensity="1.986811e-01" type="0"/>
    <Peak1D F1="1.139944" intensity="1.385570e-01" type="0"/>
    <Peak1D F1="1.135776" intensity="1.735443e-01" type="0"/>
    <Peak1D F1="1.129989" intensity="2.346505e-01" type="0"/>
    <Peak1D F1="1.120898" intensity="9.010850e-01" type="0"/>
    <Peak1D F1="1.107080" intensity="1.085716e+00" type="0"/>
    <Peak1D F1="1.103805" intensity="7.131877e-01" type="0"/>
    <Peak1D F1="1.092076" intensity="1.500000e+01" type="0"/>
    <Peak1D F1="1.078246" intensity="1.496271e+01" type="0"/>
    <Peak1D F1="1.056581" intensity="1.186519e+00" type="0"/>
    <Peak1D F1="1.044127" intensity="1.489178e+01" type="0"/>
    <Peak1D F1="1.030473" intensity="1.485410e+01" type="0"/>
    <Peak1D F1="1.013247" intensity="7.239922e-01" type="0"/>
    <Peak1D F1="0.964721" intensity="1.305116e-01" type="0"/>
    <Peak1D F1="0.950929" intensity="1.216883e-01" type="0"/>
    <Peak1D F1="0.916384" intensity="1.452051e-01" type="0"/>
    <Peak1D F1="0.902789" intensity="1.412063e-01" type="0"/>
    <Peak1D F1="0.795623" intensity="1.599438e-01" type="0"/>
    <Peak1D F1="0.780985" intensity="3.102749e-01" type="0"/>
    <Peak1D F1="0.766362" intensity="2.704139e-01" type="0"/>
    <Peak1D F1="0.753008" intensity="1.328960e-01" type="0"/>
    <Peak1D F1="-0.000151" intensity="2.368590e-01" type="0"/>
  </PeakList1D>
</PeakList>
